# Supplementary material for: Effects of Short-Term Low Energy Availability on Metabolism and Performance-Related Parameters in Physically Active Adults
Source: Nutrients. 2025 Jan 14;17(2):278. doi: 10.3390/nu17020278 (PMC11767613; doi:10.3390/nu17020278)
Supplement: Supplementary file 1 [file nutrients-17-00278-s001.zip]

Archive with 3 entries (3 files):
- Nolte_Supplementary Material S1.pdf
- Nolte_Supplementary Material S2.pdf
- Nolte_Supplementary Material S3.pdf
